# Supplementary material for: Diversity of Phospholipases A2 from Bothrops atrox Snake Venom: Adaptive Advantages for Snakes Compromising Treatments for Snakebite Patients
Source: Toxins (Basel). 2022 Aug 8;14(8):543. doi: 10.3390/toxins14080543 (PMC9414272; doi:10.3390/toxins14080543)
Supplement: Supplementary file 1 [file toxins-14-00543-s001.zip]

Archive with 1 entries (1 files):
- toxins-1839622-supplementary.pptx
